# Supplementary material for: A Qualitative Evaluation of Social Aspects of Sugar-Rich Food and Drink Intake and Parental Strategies for Reductions
Source: Int J Environ Res Public Health. 2022 Sep 15;19(18):11647. doi: 10.3390/ijerph191811647 (PMC9517337; doi:10.3390/ijerph191811647)
Supplement: Supplementary file 1 [file ijerph-19-11647-s001.zip]

Archive with 1 entries (1 files):
- ijerph-1841129-supplementary.pdf
